# Supplementary material for: Development of Chrysin Loaded Oil-in-Water Nanoemulsion for Improving Bioaccessibility
Source: Foods. 2021 Aug 18;10(8):1912. doi: 10.3390/foods10081912 (PMC8392734; doi:10.3390/foods10081912)
Supplement: Supplementary file 1 [file foods-10-01912-s001.zip]

Archive with 1 entries (1 files):
- foods-1328304-supplementary.pdf
